# Supplementary material for: The Botanical, Chemical and Ethnobotanical Diversity of Southern African Lamiaceae
Source: Molecules. 2021 Jun 18;26(12):3712. doi: 10.3390/molecules26123712 (PMC8233991; doi:10.3390/molecules26123712)
Supplement: Supplementary file 1 [file molecules-26-03712-s001.zip]

Archive with 1 entries (1 files):
- molecules-1248762-supplementary.pdf
